# Supplementary material for: Analyzing Active Compounds in Elateriospermum tapos Yogurt for Maternal Obesity: A Network Pharmacology and Molecular Docking Study
Source: Foods. 2023 Sep 26;12(19):3575. doi: 10.3390/foods12193575 (PMC10572448; doi:10.3390/foods12193575)
Supplement: Supplementary file 1 [file foods-12-03575-s001.zip]

Archive with 1 entries (1 files):
- foods-2617982-supplementary.pdf
